# Supplementary material for: Diabetes-Related Dietary Patterns and Endometrial Cancer Risk and Survival in the European Prospective Investigation into Cancer and Nutrition Study
Source: Nutrients. 2025 May 12;17(10):1645. doi: 10.3390/nu17101645 (PMC12114188; doi:10.3390/nu17101645)
Supplement: Supplementary file 1 [file nutrients-17-01645-s001.zip]

Archive with 1 entries (1 files):
- Tables_DDP_EC_EPIC_300425.xlsx
