# Supplementary material for: Diabetes-Related Dietary Patterns and Endometrial Cancer Risk and Survival in the European Prospective Investigation into Cancer and Nutrition Study
Source: Nutrients. 2025 May 12;17(10):1645. doi: 10.3390/nu17101645 (PMC12114188; doi:10.3390/nu17101645)
Supplement: Supplementary file 1 [file nutrients-17-01645-s001.zip › Tables_DDP_EC_EPIC_300425.xlsx]

## Sheet: S1.Baseline characteristics xDP
	Supplementary Table 1. Baseline characteristics of women across tertiles according to the adherence to DRRD, EDIR and EDIH in the EPIC population
	Variable		EDIR			EDIH			DRRD					EDIR	EDIH	DRRD
			T1 (n=95140)	T2 (n=95139)	T3 (n=95139)	T1 (n=95140)	T2 (n=95139)	T3 (n=95139)	T1 (n=102497)	T2 (n=109437)	T3 (n=73484)		mean	-0.009564	-0.04798	26.91
		Score median (range)	-0.69 (-3.4 to -0.3)	-0.04 (-0.3 to 0.3)	0.66 (0.3 to 3.8)	-0.74 (-2.3 to -0.4)	-0.17 (-0.4 to 0.1)	0.59 (0.1 to 4.0)	23 (11 to 25)	27 (26 to 29)	31 (30 to 44)		range	-3.41 to 3.76	-2.33 to 4.05	11 to 44
		Age. Mean (SD)	49.11 (10.6)	50.36 (9.3)	50.92 (9.2)	48.89 (10.7)	50.21 (9.2)	51.28 (9.1)	50.38 (9.9)	50.04 (9.4)	49.90 (9.9)		median	-0.03677	-0.16815	27
		BMI. Mean (SD)	23.91 (3.9)	24.86 (4.3)	25.27 (4.6)	24.04 (4.0)	24.91 (4.3)	25.09 (4.5)	24.82 (4.4)	24.69 (4.2)	24.48 (4.2)
	Waits circumference (cm)	<88	66.0%	52.9%	46.9%	65.0%	52.8%	48.1%	52.4%	54.1%	61.0%				<88	62797	50357	44630	61794	50230	45760	53738	59205	44841
		≥88	11.4%	14.7%	16.6%	11.5%	15.0%	16.2%	14.7%	14.1%	13.8%				≥88	10817	14026	15827	10979	14269	15422	15082	15447	10141
		Unknown	22.6%	32.3%	36.5%	23.5%	32.3%	35.7%	32.9%	31.8%	25.2%				Unknown	21526	30756	34682	22367	30640	33957	33677	34785	18502
	Physical activity	Active	46.5%	45.0%	40.4%	45.7%	46.2%	40.0%	42.4%	44.2%	45.8%				Active	44271	42810	38416	43480	43945	38072	43426	48391	33680
		Inactive	52.1%	53.1%	57.3%	53.0%	51.7%	57.8%	55.3%	54.1%	52.7%				Inactive	49568	50487	54553	50391	49198	55019	56712	59163	38733
		Unknown	1.4%	1.9%	2.3%	1.3%	2.1%	2.2%	2.3%	1.7%	1.5%				Unknown	1301	1842	2170	1269	1996	2048	2359	1883	1071
	Age at menarche (years)	<12	14.8%	13.8%	14.5%	14.8%	13.3%	15.1%	12.7%	14.8%	16.1%				<12	14074	13167	13776	14056	12623	14338	13003	16185	11829
		12	20.8%	20.0%	20.9%	20.3%	20.0%	21.4%	19.3%	21.0%	21.7%				12	19828	19044	19855	19332	19035	20360	19798	22962	15967
		13	26.0%	25.0%	24.7%	25.8%	24.8%	25.0%	24.4%	25.7%	25.7%				13	24690	23768	23466	24508	23593	23823	24975	28071	18878
		>13	36.0%	36.6%	36.2%	35.1%	37.4%	36.3%	38.6%	35.4%	34.3%				>13	34220	34850	34468	33369	35601	34568	39587	38716	25235
		Unknown	2.4%	4.5%	3.8%	4.1%	4.5%	2.2%	5.0%	3.2%	2.1%				Unknown	2328	4310	3574	3875	4287	2050	5134	3503	1575
	Number of full time pregnancies	0	21.0%	12.2.%	10.9%	20.2%	11.9%	12.1%	12.9%	13.8%	18.4%				0	19977	11578	10416	19209	11297	11465	13260	15157	13554
		1	15.3%	14.4%	14.8%	15.1%	14.8%	14.6%	15.7%	14.8%	13.5%				1	14511	13657	14092	14350	14051	13859	16064	16239	9957
		2	35.9%	39.1%	38.9%	35.6%	39.7%	38.6%	38.1%	38.7%	36.8%				2	34140	37226	37018	33847	37806	36731	39006	42341	27037
		3	15.8%	18.9%	18.6%	16.0%	18.6%	18.6%	17.4%	18.2%	17.6%				3	15019	17988	17674	15216	17737	17728	17839	19913	12929
		4 or more	6.2%	7.6%	8.1%	6.4%	7.3%	8.2%	7.0%	7.2%	7.8%				4 or more	5945	7185	7706	6052	6957	7827	7211	7914	5711
		Unknown	5.8%	7.9%	8.7%	6.8%	7.7%	7.9%	8.9%	7.2%	5.8%				Unknown	5548	7505	8233	6466	7291	7529	9117	7873	4296
		mean (SD)	1.72 (1.3)	1.99 (1.2)	2.02 (1.2)	1.74 (1.3)	1.98 (1.2)	2.01 (1.2)	1.92 (1.2)	1.93 (1.2)	1.87 (1.3)				Number of ftp. mean (SD)	1.72 (1.3)	1.99 (1.2)	2.02 (1.2)	1.74 (1.3)	1.98 (1.2)	2.01 (1.2)	1.92 (1.2)	1.93 (1.2)	1.86 (1.3)
	Menopausal status	Premenopause	58.2%	56.0%	54.7%	58.4%	56.5%	54.1%	55.5%	57.1%	56.3%				Premenopause	55401	53268	52078	55534	53761	51452	56883	62470	41394
		Postmenopause	41.8%	44.0%	45.3%	41.6%	43.5%	45.9%	44.5%	42.9%	43.7%				Postmenopause	39739	41871	43061	39606	41378	43687	45614	46967	32090
	Smoke status	Never	52.4%	54.7%	57.0%	54.1%	53.0%	56.9%	53.3%	55.3%	55.7%				Never	49820	52029	54236	51484	50420	54181	54650	60512	40923
		Former	26.0%	23.1%	20.5%	25.0%	23.5%	21.1%	21.0%	23.3%	26.3%				Former	24767	21977	19531	23832	22333	20110	21495	25478	19302
		Smoker	19.4%	20.0%	20.0%	18.9%	21.3%	19.3%	23.3%	19.2%	15.8%				Smoker	18501	19007	19023	17951	20241	18339	23919	20965	11647
		Unknown	2.2%	2.2%	2.5%	2.0%	2.3%	2.6%	2.4%	2.3%	2.2%				Unknown	2052	2126	2349	1873	2145	2509	2433	2482	1612
	Diabetic	No	91.5%	89.7%	90.0%	91.3%	89.3%	90.6%	88.3%	91.5%	91.6%				No	87063	85345	85626	86900	84956	86178	90547	100154	67333
		Yes	1.2%	1.7%	2.7%	1.3%	1.7%	2.6%	1.7%	1.9%	2.0%				Yes	1143	1628	2556	1217	1640	2470	1738	2111	1478
		Dont know	0.4%	0.3%	0.2%	0.4%	0.4%	0.2%	0.4%	0.3%	0.2%				Dont know	377	305	234	376	378	162	449	305	162
		Unknown	6.9%	8.3%	7.1%	7.0%	8.6%	6.7%	9.5%	6.3%	6.1%				Unknown	6557	7861	6723	6647	8165	6329	9763	6867	4511
	Alcohol consumption (g/day)	Non-consumers	7.8%	16.2%	22.4%	11.5%	15.0%	19.8%	16.8%	15.2%	14.1%				Non-consumers	7442	15401	21306	10967	14300	18882	17240	16580	10329
		>0-3	21.3%	34.2%	39.8%	27.8%	33.8%	33.6%	32.8%	31.2%	31.0%				>0-3	20243	32517	37869	26442	32183	32004	33663	34195	22771
		>3-12	20.4%	12.4%	8.1%	15.9%	13.0%	11.9%	12.7%	14.0%	14.3%				>3-12	19404	11789	7665	15173	12408	11277	13026	15350	10482
		>12-24	19.3%	4.7%	2.2%	15.0%	6.3%	4.9%	8.4%	9.1%	8.7%				>12-24	18342	4493	2089	14312	5991	4621	8637	9928	6359
		>24	31.2%	32.5%	27.5%	29.7%	31.8%	29.8%	29.2%	30.5%	32.0%				>24	29709	30939	26210	28246	30257	28355	29931	33384	23543
		mean (SD)	13.67 (15.5)	6.33 (8.7)	4.29 (6.6)	11.13 (14.7)	7.08 (10)	6.08 (8.9)	8.03 (11.8)	8.24 (11.7)	8.03 (11.3)				mean (SD)	13.67 (15.5)	6.33 (8.7)	4.29 (6.6)	11.13 (14.7)	7.08 (10)	6.08 (8.9)	7.80 (11.8)	8.28 (11.8)	8.23 (11.3)
	Except for values where the mean and SD are specified all values are presented as the total number (N) and %

## Sheet: S2. Food intake x DP
	Supplementary Table 2. Mean food consumption of DRRD, EDIR and EDIH according to tertiles of adherence
	EDIR						EDIH						DRRD
	Food item	Daily mean intake	SD	T1	T2	T3	Food item	Daily mean intake	SD	T1	T2	T3	Food item	Daily mean intake	SD	T1	T2	T3
	Positive association						Positive association						Cereal fiber, g/day	8.1	4.0	7.2	8.2	9.3
	Low-energy beverages	26.4	102.1	20.2	25.3	33.7	Red meat	37.6	30.85	23.8	39.53	49.3	Coffee, ml/day	392.6	392.8	365.3	389.3	435.5
	Margarine	10.6	13.3	8.3	11.7	11.6	Low-energy beverages	26.4	102.1	24.3	27.0	27.9	Nuts, g/day	3.6	6.9	1.7	3.5	6.5
	Red meat	37.5	30.9	23.2	36.9	52.5	Cream soups	46.9	76.4	12.6	21.9	106.2	Whole fruits, g/day	241.9	127.7	167.4	248.7	335.6
	Refined grains	140.1	83.4	128.6	141.8	149.9	Processed meat	29.1	24.2	16.6	32.4	38.3	Polyunsaturated/saturated fat ratio	0.5	0.3	0.4	0.5	0.6
	Processed meats	29.1	24.2	16.7	29.0	41.6	Margarine	10.6	13.3	10.3	12.2	9.1	Glycemic index	60.2	17.7	61.7	59.6	58.5
	Tomatoes	25.6	35.3	19.6	25.9	31.3	Poultry	18.4	19.6	11.2	19.4	24.5	Red and processed meat, g/day	66.6	40.7	85.4	64.8	43.1
	Other vegetables	29.1	32.8	32.7	27.7	26.9	Butter	4.0	7.4	3.7	3.9	4.3	Sugar-sweetened beverage, g/day	136.4	186.5	188.1	120.0	88.7
	Other fish	7.8	10.2	5.5	8.4	9.5	Other fish	7.8	10.2	5.2	9.1	9.0	Trans fat, g/day	1.8	1.5	2.3	1.6	1.3
	Fruit juice	64.6	103.8	67.3	65.7	60.8	High-energy beverages	44.3	108.0	36.7	49.2	46.9
	Creamy soups	46.9	76.4	18.5	30.5	91.7	Tomatoes	25.6	35.3	20.9	26.7	29.0
	Inverse associations						Low-fat dairy products	225.7	199.8	227.5	229.5	220.2
	Coffee	392.6	392.8	412.0	398.1	367.7	Eggs	17.8	16.0	13.0	17.9	22.4
	Wine	58.4	95.8	100.4	44.4	30.5
	Liquor	0.1	1.3	0.3	0.1	0.0	Inverse associations
	Beer	38.5	100.5	65.6	31.3	19.0	Wine	58.4	95.8	86.5	47.8	41.0
	Green leafy vegetables	29.8	39.5	28.2	26.7	34.5	Coffee	392.6	392.8	401.6	419.4	356.7
	High-fat dairy products	110.6	117.3	121.7	113.2	96.9	Whole fruits	241.9	127.7	258.2	229.4	238.2
	Dark yellow vegetables	27.6	41.7	31.8	27.3	23.7	High-fat dairy products	110.6	117.3	124.6	109.6	97.4
	Nuts	3.6	6.9	5.3	3.1	2.6	Green leafy vegetables	29.8	39.5	25.3	24.3	39.8

## Sheet: S3. Subgroup models 
	Supplementary Table 3. Adjusted HR and 95% CI of EC risk and adherence to EDIH, EDIR and DRRD by subgroups of BMI, Diabetes mellitus, Menopausal status, Physical activity and Smoking status in the EPIC population.
	Stratification variables	Tertiles of empirical hypothesis-oriented dietary indices
	EDIR	T1		T2		T3		P-Trend	P-Interaction
	BMI ¹	N (events)	HR (95% CI)	N (events)	HR (95% CI)	N (events)	HR (95% CI)
	<25 kg/m2	65387 (331)	1.00 (Reference)	56370 (275)	1.05 (0.89 to 1.25)	52934 (237)	0.98 (0.81 to 1.17)	0.83	0.42
	≥25 kg/m2	29753 (321)	1.00 (Reference)	38769 (376)	0.96 (0.82 to 1.13)	42205 (415)	1.15 (0.99 to 1.35)	0.04*
	Diabetes Mellitus ²
	Yes	1143 (18)	1.00 (Reference)	1628 (19)	0.70 (0.34 to 1.42)	2556 (31)	0.74 (0.39 to 1.41)	0.45	0.82
	No	87063 (575)	1.00 (Reference)	85345 (548)	0.98 (0.87 to 1.11)	85626 (535)	0.99 (0.87 to 1.12)	0.83
	Menopausal status ³
	Premenopause	39381 (138)	1.00 (Reference)	35125 (130)	0.92 (0.70 to 1.19)	34097 (146)	1.12 (0.87 to 1.45)	0.31	0.55
.	Postmenopause	39739 (396)	1.00 (Reference)	41871 (388)	0.99 (0.85 to 1.15)	43061 (368)	0.97 (0.83 to 1.13)	0.68
	Physical activity ²
	Active	44271 (295)	1.00 (Reference)	42810 (266)	0.94 (0.78 to 1.12)	38416 (206)	0.87 (0.72 to 1.05)	0.15	0.19
	Inactive	49568 (348)	1.00 (Reference)	50487 (371)	1.00 (0.85 to 1.17)	54553 (433)	1.13 (0.97 to 1.32)	0.09
	Smoking Status 4
	Never	49820 (388)	1.00 (Reference)	52029 (401)	0.97 (0.83 to 1.12)	54236 (405)	1.02 (0.88 to 1.19)	0.74	0.88
	Smoker	43268 (250)	1.00 (Reference)	40984 (234)	0.99 (0.81 to 1.20)	38554 (236)	1.05 (0.86 to 1.28)	0.62
	Stratification variables	Tertiles of empirical hypothesis-oriented dietary indices
	EDIH	T1		T2		T3		P-Trend	P-Interaction
	BMI ¹	N (events)	HR (95% CI)	N (events)	HR (95% CI)	N (events)	HR (95% CI)
	<25 kg/m2	64134 (319)	1.00 (Reference)	55844 (267)	0.97 (0.81 to 1.15)	54713 (257)	0.98 (0.82 to 1.18)	0.94	0.33
	≥25 kg/m2	31006 (333)	1.00 (Reference)	39295 (384)	1.01 (0.86 to 1.18)	40426 (395)	1.09 (0.93 to 1.28)	0.47
	Diabetes Mellitus ²
	Yes	1217 (20)	1.00 (Reference)	1640 (17)	0.75 (0.36 to 1.54)	2470 (31)	0.92 (0.48 to 1.76)	0.70	0.20
	No	86900 (571)	1.00 (Reference)	84956 (547)	0.97 (0.86 to 1.10)	86178 (540)	0.95 (0.84 to 1.08)	0.75
	Menopausal status ³
	Premenopause	39543 (131)	1.00 (Reference)	35821 (137)	0.91 (0.70 to 1.19)	33239 (146)	1.13 (0.87 to 1.46)	0.23	0.49
	Postmenopause	39606 (388)	1.00 (Reference)	41378 (388)	0.98 (0.85 to 1.14)	43687 (376)	0.95 (0.81 to 1.11)	0.81
	Physical activity ²
	Active	43480 (289)	1.00 (Reference)	43945 (269)	0.93 (0.78 to 1.11)	38072 (209)	0.88 (0.73 to 1.07)	0.45	0.37
	Inactive	50391 (352)	1.00 (Reference)	49198 (369)	1.00 (0.85 to 1.17)	55019 (431)	1.08 (0.93 to 1.26)	0.50
	Smoking Status 4
	Never	51484 (391)	1.00 (Reference)	50420 (402)	0.98 (0.85 to 1.14)	54181 (401)	1.00 (0.86 to 1.17)	0.95	0.85
	Smoker	41783 (247)	1.00 (Reference)	42574 (237)	0.97 (0.80 to 1.17)	38449 (236)	1.00 (0.82 to 1.22)	0.91
	Stratification variables	Tertiles of empirical hypothesis-oriented dietary indices
	DRRD	T1		T2		T3		P-Trend	P-Interaction
	BMI ¹	N (events)	HR (95% CI)	N (events)	HR (95% CI)	N (events)	HR (95% CI)
	<25 kg/m2	61360 (285)	1.00 (Reference)	66848 (321)	1.07 (0.91 to 1.27)	46483 (237)	1.15 (0.95 to 1.38)	0.14	0.03*
	≥25 kg/m2	41137 (444)	1.00 (Reference)	42589 (407)	0.90 (0.78 to 1.04)	27001 (261)	0.92 (0.78 to 1.08)	0.26
	Diabetes Mellitus ²
	Yes	1738 (23)	1.00 (Reference)	2111 (29)	1.17 (0.65 to 2.11)	1478 (16)	0.80 (0.40 to 1.63)	0.59	0.54
	No	90547 (603)	1.00 (Reference)	100154 (614)	0.95 (0.84 to 1.07)	67333 (441)	1.04 (0.91 to 1.18)	0.67
	Menopausal status ³
	Premenopause	37592 (136)	1.00 (Reference)	42318 (155)	1.04 (0.81 to 1.32)	28693 (123)	1.23 (0.95 to 1.59)	0.13	0.27
	Postmenopause	45614 (452)	1.00 (Reference)	46967 (419)	0.92 (0.80 to 1.06)	32090 (281)	0.96 (0.82 to 1.12)	0.52
	Physical activity ²
	Active	43426 (272)	1.00 (Reference)	48391 (275)	0.95 (0.80 to 1.13)	33680 (220)	1.11 (0.92 to 1.34)	0.33	0.61
	Inactive	56712 (443)	1.00 (Reference)	59163 (439)	1.00 (0.87 to 1.16)	38733 (270)	0.98 (0.84 to 1.16)	0.86
	Smoking status 4
	Never	54650 (450)	1.00 (Reference)	60512 (450)	0.96 (0.84 to 1.10)	40923 (294)	0.95 (0.81 to 1.11)	0.48	0.19
	Smoker	45414 (261)	1.00 (Reference)	46443 (266)	1.03 (0.86 to 1.24)	30949 (193)	1.19 (0.98 to 1.45)	0.09
	¹ Multivariable model: Stratified by age at recruitment and country, and adjusted by menopausal status (premenopause, postmenopause), smoking status (Never, former, active smoker) and ever use of hormone treatment for menopause (Yes, no)
	² Multivariable model: Stratified by age at recruitment and country, and adjusted by menopausal status, smoking status, ever use of hormone treatment for menopause and BMI (kg/m2 continuous)
	³ Multivariable model: Stratified by age at recruitment and country, and adjusted by smoking status, ever use of hormone treatment for menopause and BMI
	4 Multivariable model: Stratified by age at recruitment and country, and adjusted by menopausal status, ever use of hormone treatment for menopause and BMI

## Sheet: S4. Descriptives mortality
	Supplementary Table 4. Baseline characteristics of the 1955 EC cases in the EPIC cohort according to overall and EC-specific mortality
		Variable	EC cases (n=1955)	%	Total mortality (n=380)	%	EC mortality (n=133)	%
	Age at Dx (years)	<50	84	4.3	7	1.8	2	1.5
		50 to <60	574	29.4	76	20.0	36	21.8
		60 to <70	866	44.3	168	44.2	29	49.6
		≥ 70	431	22.0	129	33.9	66	27.1
		mean (SD)	63,51 (8,2)		66,14 (8,4)		65,28 (7,9)
	BMI (kg/m2)	<25	843	43.1	154	39.4	47	35.3
		≥25	1112	56.9	226	60.6	86	64.7
		mean (SD)	26,86 (5,3)		27,27 (6,0)		28,01 (6,5)
	Menopausal status	Perimenopause	389	19.9	54	14.2	21	15.8
		Premenopause	414	21.2	44	11.6	21	15.8
		Postmenopause	1152	58.9	282	74.2	91	68.4
	Site of the tumour	C540	1	0.1	0	0	0	0
		C541	1107	56.6	202	53.2	73	54.9
		C542	16	0.8	7	1.8	4	3.0
		C543	148	7.6	43	11.3	15	11.3
		C548	9	0.5	3	0.8	2	1.5
		C549	674	34.5	125	32.9	39	29.3
	Morphology of the tumour	Type I	1666	85.2	260	68.4	75	56.4
		Type II	103	5.3	40	10.5	23	17.3
		Others	186	9.5	80	21.1	35	26.3
	Type of tumour	Endometrioid tumours	978	50.0	136	35.8	41	30.8
		Serous/Clear cell tumours	82	4.2	37	9.7	22	16.5
		Others	804	41.1	166	43.7	56	42.1
		Excluded	76	3.9	32	8.4	14	10.5
		Missing	15	0.8	9	2.4	0	0
	Behaviour of the tumour	Carcinoma in situ	9	0.5	0	0	0	0
		Malignant, primary site	1931	98.8	371	97.6	133	100
		Others	15	0.8	9	2.4	0	0
	Grading of the tumour	Well differentiated	477	24.4	33	8.7	1	0.8
		Moderately differentiated	429	21.9	51	13.4	16	12.0
		Poorly differentiated	175	9.0	75	19.7	42	31.6
		Undifferentiated	3	0.2	2	0.5	1	0.8
		Not determined	150	7.7	41	10.8	16	12.0
		NA	721	36.9	178	46.8	57	42.9
	Stage of the tumour, EPIC classification	Metastatic	125	6.4	60	15.8	32	24.1
		In situ	914	46.8	116	30.5	38	28.6
		Unknown	349	17.9	69	18.2	24	18.0
		NA	567	29.0	135	35.5	39	29.3
	Diabetic	Yes	68	3.5	20	5.3	8	6.0
		No	1658	84.8	309	81.3	111	83.5
		Dont know	12	0.6	5	1.3	1	0.8
		Unknown	217	11.1	46	12.1	13	9.8
	Except for values where the mean and SD are specified, all values are presented as the total number (N) and %

## Sheet: S5. Subgroup mortality models 
	Supplementary Table 5. Multivariable HR and 95% CI according to overall and EC-specific mortality and EDIH, EDIR and DRRD by subgroups of BMI, Diabetes mellitus, Menopausal status, Physical activity and Smoking status in the EPIC population
	Stratification variables	Tertiles of empirical hypothesis-oriented dietary indices										Stratification variables	Tertiles of empirical hypothesis-oriented dietary indices
	EDIR	T1		T2		T3		P-Trend	P-Interaction			EDIR	T1		T2		T3		P-Trend	P-Interaction
	BMI ¹	N (events)	HR (95% CI)	N (events)	HR (95% CI)	N (events)	HR (95% CI)					BMI ¹	N (events)	HR (95% CI)	N (events)	HR (95% CI)	N (events)	HR (95% CI)
	<25 kg/m2	331 (66)	1.00 (Reference)	275 (47)	0.69 (0.41 to 1.15)	237 (41)	1.11 (0.64 to 1.94)	0.99	0.02*			<25 kg/m2	331 (22)	1.00 (Reference)	275 (16)	0.56 (0.22 to 1.39)	237 (9)	0.75 (0.24 to 2.31)	0.38	0.01*
	≥25 kg/m2	321 (64)	1.00 (Reference)	376 (69)	1.00 (0.62 to 1.60)	415 (93)	1.25 (0.80 to 1.97)	0.31				≥25 kg/m2	321 (22)	1.00 (Reference)	376 (26)	1.00 (0.48 to 2.05)	415 (38)	1.24 (0.63 to 2.45)	0.51
	Diabetes Mellitus ²											Diabetes Mellitus ²
	Yes	18 (5)	1.00 (Reference)	19 (5)	NE*	31 (10)	NE*		NE*			Yes	18 (1)	1.00 (Reference)	19 (2)	NE*	31 (5)	NE*		NE*
	No	575 (108)	1.00 (Reference)	548 (94)	0.82 (0.58 to 1.17)	535 (107)	0.97 (0.68 to 1.39)	0.78				No	575 (40)	1.00 (Reference)	548 (36)	0.88 (0.50 to 1.54)	535 (35)	0.78 (0.43 to 1.42)	0.41
	Menopausal status ³											Menopausal status ³
	Premenopause	138 (20)	1.00 (Reference)	130 (14)	0.86 (0.35 to 2.13)	146 (10)	0.23 (0.07 to 0.73)	0.01*	0.04*			Premenopause	138 (9)	1.00 (Reference)	130 (9)	1.22 (0.36 to 4.13)	146 (3)	0.13 (0.01 to 1.17)	0.09	0.02*
	Postmenopause	396 (94)	1.00 (Reference)	388 (82)	0.87 (0.58 to 1.30)	368 (106)	1.38 (0.94 to 2.02)	0.09				Postmenopause	396 (31)	1.00 (Reference)	388 (26)	0.79 (0.40 to 1.56)	368 (34)	1.26 (0.68 to 2.35)	0.51
	Physical activity ²											Physical activity ²
	Active	295 (52)	1.00 (Reference)	266 (42)	0.83 (0.47 to 1.48)	206 (39)	0.87 (0.46 to 1.66)	0.61	0.63			Active	295 (19)	1.00 (Reference)	266 (16)	0.67 (0.27 to 1.66)	206 (20)	0.75 (0.27 to 2.09)	0.51	0.94
	Inactive	348 (76)	1.00 (Reference)	371 (72)	0.80 (0.52 to 1.22)	433 (95)	1.07 (0.72 to 1.59)	0.74				Inactive	348 (25)	1.00 (Reference)	371 (26)	0.98 (0.50 to 1.93)	433 (27)	1.09 (0.55 to 2.15)	0.79
	Smoking Status ²											Smoking Status ²
	Never	388 (70)	1.00 (Reference)	401 (70)	0.88 (0.57 to 1.37)	405 (80)	1.00 (0.65 to 1.54)	0.98	0.87			Never	388 (30)	1.00 (Reference)	401 (30)	0.94 (0.49 to 1.81)	405 (29)	0.80 (0.40 to 1.60)	0.54	0.52
	Smoker	250 (57)	1.00 (Reference)	234 (43)	0.99 (0.55 to 1.79)	236 (51)	1.11 (0.61 to 2.03)	0.75				Smoker	250 (14)	1.00 (Reference)	234 (11)	0.71 (0.25 to 1.99)	236 (16)	0.77 (0.27 to 2.17)	0.59
	GENERAL MORTALITY											SPECIFIC MORTALITY
	Stratification variables	Tertiles of empirical hypothesis-oriented dietary indices										Stratification variables	Tertiles of empirical hypothesis-oriented dietary indices
	EDIH	T1		T2		T3		P-Valor	P-Interaction			EDIH	T1		T2		T3		P-Valor	P-Interaction
	BMI ¹	N (events)	HR (95% CI)	N (events)	HR (95% CI)	N (events)	HR (95% CI)					BMI ¹	N (events)	HR (95% CI)	N (events)	HR (95% CI)	N (events)	HR (95% CI)
	<25 kg/m2	319 (61)	1.00 (Reference)	267 (53)	1.24 (0.77 to 2.00)	257 (40)	0.80 (0.44 to 1.47)	0.37	0.02*			<25 kg/m2	319 (20)	1.00 (Reference)	267 (21)	1.38 (0.62 to 3.09)	257 (6)	0.34 (0.07 to 1.61)	0.15	<0.001*
	≥25 kg/m2	333 (62)	1.00 (Reference)	384 (78)	1.40 (0.89 to 2.21)	395 (86)	1.39 (0.87 to 2.25)	0.27				≥25 kg/m2	333 (27)	1.00 (Reference)	384 (26)	0.77 (0.38 to 1.57)	395 (33)	0.92 (0.47 to 1.81)	0.76
	Diabetes Mellitus ²											Diabetes Mellitus ²
	Yes	20 (7)	1.00 (Reference)	17 (4)	NE*	31 (9)	NE*		NE*			Yes	20 (3)	1.00 (Reference)	17 (1)	NE*	31 (4)	NE*		NE*
	No	571 (102)	1.00 (Reference)	547 (102)	1.32 (0.94 to 1.86)	540 (105)	1.00 (0.69 to 1.47)	0.22				No	571 (42)	1.00 (Reference)	547 (39)	1.05 (0.61 to 1.78)	540 (30)	0.59 (0.31 to 1.12)	0.18
	Menopausal status ³											Menopausal status ³
	Premenopause	131 (16)	1.00 (Reference)	137 (16)	0.98 (0.39 to 2.46)	146 (12)	0.48 (0.16 to 1.43)	0.29	0.32			Premenopause	131 (8)	1.00 (Reference)	137 (9)	0.91 (0.24 to 3.49)	146 (4)	0.41 (0.08 to 2.15)	0.53	0.67
	Postmenopause	388 (90)	1.00 (Reference)	388 (98)	1.35 (0.92 to 1.99)	376 (94)	1.21 (0.80 to 1.83)	0.31				Postmenopause	388 (35)	1.00 (Reference)	388 (30)	0.85 (0.45 to 1.59)	376 (26)	0.76 (0.39 to 1.51)	0.72
	Physical activity ²											Physical activity ²
	Active	289 (47)	1.00 (Reference)	269 (50)	1.57 (0.90 to 2.74)	209 (36)	0.95 (0.49 to 1.85)	0.20	0.65			Active	289 (19)	1.00 (Reference)	269 (20)	1.50 (0.63 to 3.55)	209 (16)	0.59 (0.20 to 1.70)	0.24	0.98
	Inactive	352 (75)	1.00 (Reference)	369 (79)	1.17 (0.78 to 1.76)	431 (89)	0.95 (0.61 to 1.46)	0.58				Inactive	352 (28)	1.00 (Reference)	369 (27)	0.80 (0.41 to 1.56)	431 (23)	0.63 (0.31 to 1.31)	0.46
	Smoking Status ²											Smoking Status ²
	Never	391 (63)	1.00 (Reference)	402 (78)	1.50 (0.98 to 2.31)	401 (79)	1.14 (0.71 to 1.81)	0.16	0.55			Never	391 (31)	1.00 (Reference)	402 (31)	1.02 (0.54 to 1.94)	401 (27)	0.74 (0.36 to 1.52)	0.62	0.39
	Smoker	247 (58)	1.00 (Reference)	237 (50)	1.28 (0.73 to 2.22)	236 (43)	0.73 (0.38 to 1.40)	0.25				Smoker	247 (16)	1.00 (Reference)	237 (15)	0.75 (0.29 to 1.94)	236 (10)	0.35 (0.10 to 1.12)	0.21
	Stratification variables	Tertiles of empirical hypothesis-oriented dietary indices										Stratification variables	Tertiles of empirical hypothesis-oriented dietary indices
	DRRD	T1		T2		T3		P-Trend	P-Interaction			DRRD	T1		T2		T3		P-Trend	P-Interaction
	BMI ¹	N (events)	HR (95% CI)	N (events)	HR (95% CI)	N (events)	HR (95% CI)					BMI ¹	N (events)	HR (95% CI)	N (events)	HR (95% CI)	N (events)	HR (95% CI)
	<25 kg/m2	285 (49)	1.00 (Reference)	321 (56)	0.77 (0.46 to 1.31)	237 (49)	0.75 (0.44 to 1.30)	0.32	0.22			<25 kg/m2	285 (14)	1.00 (Reference)	321 (15)	0.59 (0.22 to 1.53)	237 (18)	0.65 (0.25 to 1.72)	0.44	0.50
	≥25 kg/m2	444 (105)	1.00 (Reference)	407 (77)	0.87 (0.56 to 1.34)	261 (44)	0.70 (0.43 to 1.13)	0.15				≥25 kg/m2	444 (35)	1.00 (Reference)	407 (33)	0.83 (0.43 to 1.63)	261 (18)	0.78 (0.39 to 1.59)	0.49
	Diabetes Mellitus ²											Diabetes Mellitus ²
	Yes	23 (7)	1.00 (Reference)	29 (8)	NE*	16 (5)	NE*	NE*	NE*			Yes	23 (2)	1.00 (Reference)	29 (3)	NE*	16 (3)	NE*		NE*
	No	603 (121)	1.00 (Reference)	614 (109)	0.91 (0.64 to 1.29)	441 (79)	0.87 (0.61 to 1.26)	0.47				No	603 (41)	1.00 (Reference)	614 (40)	0.83 (0.46 to 1.48)	441 (30)	0.83 (0.46 to 1.49)	0.52
	Menopausal status ³											Menopausal status ³
	Premenopause	136 (31)	1.00 (Reference)	155 (45)	1.78 (0.68 to 4.46)	123 (22)	1.26 (0.40 to 4.00)	0.64	0.14			Premenopause	136 (5)	1.00 (Reference)	155 (12)	1.38 (0.31 to 6.23)	123 (4)	0.68 (0.13 to 3.62)	0.61	0.02*
	Postmenopause	452 (123)	1.00 (Reference)	419 (88)	1.03 (0.70 to 1.50)	281 (71)	0.94 (0.63 to 1.41)	0.79				Postmenopause	452 (31)	1.00 (Reference)	419 (32)	1.13 (0.59 to 2.19)	281 (28)	1.27 (0.66 to 2.47)	0.47
	Physical activity ²											Physical activity ²
	Active	272 (46)	1.00 (Reference)	275 (51)	1.27 (0.70 to 2.28)	220 (36)	0.87 (0.46 to 1.66)	0.71	0.45			Active	272 (21)	1.00 (Reference)	275 (20)	0.94 (0.36 to 2.44)	220 (14)	0.48 (0.17 to 1.33)	0.17	0.89
	Inactive	443 (107)	1.00 (Reference)	439 (80)	0.82 (0.55 to 1.21)	270 (56)	0.84 (0.55 to 1.30)	0.42				Inactive	443 (28)	1.00 (Reference)	439 (28)	0.90 (0.46 to 1.78)	270 (22)	1.21 (0.60 to 2.44)	0.60
	Smoking Status ²											Smoking Status ²
	Never	450 (93)	1.00 (Reference)	450 (76)	1.02 (0.68 to 1.53)	294 (51)	0.97 (0.61 to 1.55)	0.91	0.46			Never	450 (32)	1.00 (Reference)	450 (33)	0.84 (0.44 to 1.61)	294 (24)	1.05 (0.54 to 2.06)	0.90	0.52
	Smoker	261 (58)	1.00 (Reference)	266 (53)	0.83 (0.46 to 1.50)	193 (40)	0.64 (0.35 to 1.21)	0.17				Smoker	261 (16)	1.00 (Reference)	266 (13)	0.68 (0.24 to 1.93)	193 (12)	0.82 (0.29 to 2.31)	0.71
	¹ Multivariable model: Stratified by age at diagnosis and country and adjusted by Tumour type (Type I, Type II), Tumour stage (In situ, Metastatic) and menopausal status (Premenopause, Postmenopause)
	² Multivariable model: Stratified by age at diagnosis and country and adjusted by Tumour type, Tumour stage, Menopausal status and BMI (kg/m2, continuous)
	³ Multivariable model: Stratified by age at diagnosis and country and adjusted by Tumour type, Tumour stage and BMI
	*The statistical model cannot be estimated
